# Supplementary material for: Short activation domains control chromatin association of transcription factors
Source: eLife. 2026 Jan 9;15:e105776. doi: 10.7554/eLife.105776 (PMC12788797; doi:10.7554/eLife.105776)
Supplement: Supplementary file 1. — FRAP population fractions and recovery times for cells expressing various synthetic transcription factors (TFs) and H2B. Stronger activation domains have longer slow-recovery times, indicating longer residence times bound to chromatin. *Note that >95% of H2B molecules do not recover on the timescale of the FRAP experiment. [file elife-105776-supp1.csv]

	fast-recovering fraction	fast recovery time (sec)	slow-recovering fraction	slow recovery time (sec)
CITED2	0.297	0.319	0.448	7.03
HIF1α-WT	0.487	0.490	0.417	5.77
HIF1α-QN>E	0.417	0.854	0.384	10.5
H2B*	0.028	0.134	0.0144	19.8
