# Supplementary material for: Short activation domains control chromatin association of transcription factors
Source: eLife. 2026 Jan 9;15:e105776. doi: 10.7554/eLife.105776 (PMC12788797; doi:10.7554/eLife.105776)
Supplement: Supplementary file 2. — Fraction bound, number of cells imaged across all replicates, number of trajectories, number of jumps, and number of detections for all SMT experiments reported in this article. All tabulated values are post-filtering (Materials and methods: SMT and PAPA-SMT analysis). Number of trajectories and number of detections include singlets: detections that were not linked to any other detection and do not contribute any data to downstream analyses but have their own ‘trajectory’ index. * indicates datasets acquired without an automated nucleus-finding macro. [file elife-105776-supp2.csv]

Figure	Sample	Fraction bound	Number of cells	Number of trajectories	Number of jumps	Number of detections
2A	no AD	0.408	70	52671	50823	103494
2A	VP16-WT	0.484	193	91507	143101	234608
2A	CITED2-WT	0.585	210	115059	178328	293387
2A	HIF1α-WT	0.388	218	125572	121533	247105
2—FS3*	no AD (transient, no cognate binding sites)	0.272	25	13489	12209	25698
2—FS3*	VP16-WT (transient, no cognate binding sites)	0.304	24	20342	13708	34050
2—FS3*	CITED2-WT (transient, no cognate binding sites)	0.518	26	15374	14289	29663
2—FS3*	HIF1α-WT (transient, no cognate binding sites)	0.277	37	21968	18410	40378
3A	CITED2-WT	0.572	80	35993	73211	109204
3A	CITED2-motif mut	0.366	75	37910	43322	81232
3A	CITED2-L>F	0.250	69	28887	20545	49432
3A	CITED2-K>A	0.642	99	51950	100436	152386
3A	VP16-WT	0.435	91	49324	65239	114563
3A	VP16-F442A	0.403	66	39530	55621	95151
3A	VP16-7As	0.334	77	42715	51831	94546
3A	HIF1α-WT	0.373	158	74770	76949	151719
3A	HIF1α-R>D	0.428	261	132131	189831	321962
3A	HIF1α-QN>E	0.577	185	110499	163823	274322
3—FS1A	SREBP-WT	0.501	170	107390	125127	232517
3—FS1A	SREBP-FY>A	0.425	121	69256	114124	183380
3—FS1A	SREBP-L>A	0.381	183	103969	138686	242655
3—FS1A	SREBP-FYL>A	0.383	156	97062	128329	225391
4A	CITED2-WT (SOX2 DBD)	0.318	69	48771	87998	136769
4A	CITED2-motif mut (SOX2 DBD)	0.267	51	37010	67565	104575
4A	CITED2-K>A (SOX2 DBD)	0.612	63	65684	77811	143495
4B*	HIF1α-WT (full-length)	0.159	21	11325	20598	31923
4B*	HIF2α-WT (full-length)	0.313	20	13419	25661	39080
4B*	HIF1α/2α chimera	0.325	19	12637	20841	33478
4B*	HIF2α/1α chimera	0.209	20	15085	25953	41038
4C*	HIF1α-WT (full-length)	0.185	44	26897	25135	52032
4C*	HIF1α-QN>E (full-length)	0.273	45	34697	43392	78089
5C	HIF1α-WT, violet-reactivated	0.693	410	20509	74171	94680
5C	HIF1α-WT, green-reactivated	0.697	258	11552	40758	52310
5D	HIF1α-R>D, violet-reactivated	0.600	100	4634	17003	21637
5D	HIF1α-R>D, green-reactivated	0.685	132	5938	22466	28404
5E	HIF1α-QN>E, violet-reactivated	0.600	220	10543	36273	46816
5E	HIF1α-QN>E, green-reactivated	0.719	282	13217	45646	58863
6A	VP16-WT + DMSO	0.436	260	119319	176271	295590
6A	VP16-WT + NA	0.399	385	352093	308108	660201
6B	no AD + DMSO	0.389	69	33395	44061	77456
6B	no AD + NA	0.351	63	43238	41587	84825
6C	VP16-WT + DMSO	0.414	82	42678	51185	93863
6C	VP16-WT + A485	0.486	79	46383	63874	110257
6D	no AD + DMSO	0.389	69	33395	44061	77456
6D	no AD + A485	0.301	71	40742	38356	79098
6E	VP16-WT + DMSO	0.452	138	67534	97622	165156
6E	VP16-WT + BAFi	0.328	122	55005	76245	131250
6F	no AD + DMSO	0.389	69	33395	44061	77456
6F	no AD + BAFi	0.356	62	29280	37968	67248
6—FS1A	VP16-F442A + DMSO	0.388	344	169668	214748	384416
6—FS1A	VP16-F442A + NA	0.336	187	155049	115549	270598
6—FS1B	VP16-7As + DMSO	0.282	262	133015	161375	294390
6—FS1B	VP16-7As + NA	0.228	205	159420	128855	288275
